# Supplementary material for: The ABA-LANCL1/2 Hormone-Receptors System Protects H9c2 Cardiomyocytes from Hypoxia-Induced Mitochondrial Injury via an AMPK- and NO-Mediated Mechanism
Source: Cells. 2022 Sep 15;11(18):2888. doi: 10.3390/cells11182888 (PMC9496903; doi:10.3390/cells11182888)
Supplement: Supplementary file 1 [file cells-11-02888-s001.zip]

Archive with 1 entries (1 files):
- cells-1897430-supplementary.pdf
